# Supplementary material for: Effect of a Steaming Treatment on the Alpha-Glucosidase Inhibitory Components in the Brown Alga Sargassum fusiforme
Source: Molecules. 2024 Dec 19;29(24):6000. doi: 10.3390/molecules29246000 (PMC11678123; doi:10.3390/molecules29246000)
Supplement: Supplementary file 1 [file molecules-29-06000-s001.zip]

Archive with 1 entries (1 files):
- molecules-3346985-supplementary.pdf
